# Supplementary material for: Peptide aptamer-based time-resolved fluoroimmunoassay for CHIKV diagnosis
Source: Virol J. 2023 Jul 27;20:166. doi: 10.1186/s12985-023-02132-w (PMC10375649; doi:10.1186/s12985-023-02132-w)
Supplement: Supplementary file 5 — Supplementary Material 5 [file 12985_2023_2132_MOESM5_ESM.xlsx]

## Sheet: Sheet1
Name	Epitope	Number of amino acids	Molecular weight	Theoretical pI	Net charge number（pH 7.0）	GRAVY
B1	PTQGEPSLNEEQ	12	1328.59	3.48	-3.02	-1.86
B2	ITPQSSTTEAEL	12	1275.62	3.62	-2.02	-0.48
B3	DTQGSNWI	8	919.4	3.75	-1.02	-1.1
B4	FKNPHAKKQDV	11	1310.71	10.51	2.21	0.08
B5	RGPFEGKPIPN	11	1210.65	9.7	0.98	-1.25
B6	SSTTEAEL	8	836.38	3.62	-2.02	-0.55
B7	EAKQPA	6	642.33	6.41	-0.02	-1.48
B8	TQGSNWI	7	804.38	6.11	-0.02	-0.76
B9	YEGDGSPCK	9	954.38	8.53	0.95	-1.39
B10	VTEKDSPV	8	873.44	4.19	-1.02	-0.7
B11	IEAEPPFG	8	858.41	3.62	-2.02	-0.19
B12	LIKTEAK	7	801.5	9.54	0.98	-0.27
B13	VTMECSPRTG	10	1079.47	8.55	0.95	-0.36
B14	QMEDKAWLVH	10	1255.6	5.46	-0.79	-0.68
B15	TQGSNWIKET	10	1162.56	6.41	-0.02	-1.34
B16	MCTGKF	6	685.29	9.84	1.94	0.37
T1	AITGEGDSAFYADSVKGRF	19	1989.94	6.55	-0.02	-0.19
T2	GYSNFYYYYTMDV	13	1684.68	10.29	3.97	-0.35
T3	RASQSISTFLA	11	1179.62	1056	0.98	0.33
T4	DASTRAT	7	720.34	6.34	-0.02	-0.94
T5	QQRYNWPPYT	10	1351.63	11.47	2.97	-2.16
