# Supplementary material for: Peptide aptamer-based time-resolved fluoroimmunoassay for CHIKV diagnosis
Source: Virol J. 2023 Jul 27;20:166. doi: 10.1186/s12985-023-02132-w (PMC10375649; doi:10.1186/s12985-023-02132-w)
Supplement: Supplementary file 6 — Supplementary Material 6 [file 12985_2023_2132_MOESM6_ESM.xlsx]

## Sheet: Sheet1
					Name	Sequence	Docking with CHIKV					Docking with ZIKV					Docking with DENV
							Mode	Binding affinity（kcal/mol）	Average of binding energy	RMSD	Average of RMSD	Mode	Binding affinity（kcal/mol）	Average of binding energy	RMSD	Average of RMSD	Mode	Binding affinity（kcal/mol）	Average of binding energy	RMSD	Average of RMSD
					B1	PTQGEPSLNEEQ	1	-6.4	-5.91111	2.308	4.20922	1	-6	-5.68889	7.503	8.24111	1	-5.4	-5.04444	6.729	5.38456
							2	-6.2		5.862		2	-5.8		8.19		2	-5.2		6.596
							3	-6.1		4.086		3	-5.7		8.295		3	-5.1		5.843
							4	-6		5.69		4	-5.7		8.231		4	-5.1		3.865
							5	-5.9		2.54		5	-5.7		8.705		5	-5		5.185
							6	-5.8		5.389		6	-5.6		7.809		6	-5		5.57
							7	-5.7		4.175		7	-5.6		7.914		7	-4.9		5.431
							8	-5.6		3.666		8	-5.6		8.517		8	-4.9		5.57
							9	-5.5		4.167		9	-5.5		9.006		9	-4.8		3.672
					B2	ITPQSSTTEAEL	1	-6.9	-6.57778	4.022	3.67833	1	-5.4	-5.23333	6.818	7.36933	1	-6.2	-6.02222	4.402	5.53033
							2	-6.8		3.649		2	-5.4		8.261		2	-6.2		4.175
							3	-6.6		2.843		3	-5.3		6.213		3	-6.1		6.123
							4	-6.6		4.27		4	-5.3		7.055		4	-6.1		6.123
							5	-6.6		3.759		5	-5.2		6.573		5	-6.1		6.071
							6	-6.5		3.042		6	-5.2		7.889		6	-6		5.953
							7	-6.5		4.018		7	-5.2		8.305		7	-5.9		5.293
							8	-6.4		3.766		8	-5.1		6.965		8	-5.8		5.931
							9	-6.3		3.736		9	-5		8.245		9	-5.8		5.702
					B3	DTQGSNWI	1	-7	-6.65556	4.246	4.17989	1	-5.6	-5.22222	6.386	6.407	1	-6	-5.61111	4.464	4.41733
							2	-6.9		3.846		2	-5.3		6.328		2	-5.7		2.217
							3	-6.9		3.784		3	-5.3		6.441		3	-5.6		4.589
							4	-6.7		4.024		4	-5.3		6.406		4	-5.6		5.292
							5	-6.6		3.927		5	-5.2		5.906		5	-5.6		4.045
							6	-6.5		4.454		6	-5.1		6.862		6	-5.5		4.858
							7	-6.5		4.429		7	-5.1		6.23		7	-5.5		4.461
							8	-6.4		4.43		8	-5.1		6.552		8	-5.5		4.807
							9	-6.4		4.479		9	-5		6.552		9	-5.5		5.023
					B4	FKNPHAKKQDV	1	-6.9	-6.4	4.246	4.16643	1	-6.5	-5.96667	8.005	7.83567	1	-6	-5.65556	5.948	5.80122
							2	-6.8		3.846		2	-6.5		7.951		2	-5.9		5.655
							3	-6.7		3.784		3	-6.1		7.369		3	-5.7		6.119
							4	-6.5		4.024		4	-6		8.481		4	-5.6		5.905
							5	-6.4		3.927		5	-5.9		8.047		5	-5.6		3.207
							6	-6.1		4.454		6	-5.9		7.974		6	-5.6		6.193
							7	-6.1		4.429		7	-5.6		7.974		7	-5.5		6.277
							8	-6.1		4.430		8	-5.6		7.475		8	-5.5		6.263
							9	-6		4.479		9	-5.6		7.245		9	-5.5		6.644
					B5	RGPFEGKPIPN	1	-6.7	-6.16667	4.627	4.98711	1	-5.7	-5.15556	5.698	6.19122	1	-6.1	-5.63333	4.656	4.72956
							2	-6.5		5.926		2	-5.5		6.778		2	-6		4.449
							3	-6.3		5.521		3	-5.2		5.906		3	-5.9		3.911
							4	-6.2		4.776		4	-5.2		6.298		4	-5.8		5.186
							5	-6.1		4.256		5	-5.1		5.537		5	-5.5		3.108
							6	-6		3.879		6	-5		5.37		6	-5.5		4.978
							7	-6		5.838		7	-5		6.997		7	-5.3		4.02
							8	-5.9		4.854		8	-4.9		6.741		8	-5.3		5.478
							9	-5.8		5.207		9	-4.8		6.396		9	-5.3		6.78
					B6	SSTTEAEL	1	-7	-6.57778	3.46	4.16989	1	-6.8	-6.62222	3.837	4.35378	1	-6.3	-5.83333	4.282	4.01256
							2	-6.7		3.461		2	-6.7		4.874		2	-6.1		3.827
							3	-6.7		5.12		3	-6.7		3.619		3	-6		4.753
							4	-6.6		3.863		4	-6.7		3.746		4	-5.9		4.753
							5	-6.6		3.423		5	-6.6		4.168		5	-5.8		3.158
							6	-6.5		3.711		6	-6.6		4.155		6	-5.8		3.835
							7	-6.4		5.615		7	-6.5		5.173		7	-5.7		3.835
							8	-6.4		4.447		8	-6.5		4.959		8	-5.5		3.835
							9	-6.3		4.429		9	-6.5		4.653		9	-5.4		3.835
					B7	EAKQPA	1	-6	-5.72222	1.99	2.39144	1	-8.5	-8.04444	1.389	1.396	1	-8.1	-7.37778	1.904	1.24722
							2	-5.9		1.32		2	-8.4		0.409		2	-7.6		0.429
							3	-5.9		2.828		3	-8.4		1.619		3	-7.5		0.23
							4	-5.8		3.197		4	-8.1		0.917		4	-7.5		1.721
							5	-5.7		2.58		5	-8.1		0.85		5	-7.4		0.828
							6	-5.6		2.308		6	-7.9		2.346		6	-7.3		1.935
							7	-5.6		1.851		7	-7.8		3.38		7	-7.1		1.29
							8	-5.5		3.337		8	-7.6		0.998		8	-7		2.113
							9	-5.5		2.112		9	-7.6		0.656		9	-6.9		0.775
					B8	TQGSNWI	1	-6.3	-5.94444	3.078	3.05711	1	-5.9	-5.27778	3.523	3.52467	1	-5.6	-5.32222	3.643	3.59744
							2	-6.1		2.583		2	-5.6		3.721		2	-5.6		3.648
							3	-6		1.799		3	-5.6		3.697		3	-5.4		4.074
							4	-6		3.181		4	-5.4		3.87		4	-5.3		3.375
							5	-6		2.913		5	-5.2		3.795		5	-5.3		3.865
							6	-5.8		2.901		6	-5		2.104		6	-5.2		3.208
							7	-5.8		3.709		7	-5		4.065		7	-5.2		3.798
							8	-5.8		3.128		8	-4.9		3.133		8	-5.2		3.773
							9	-5.7		4.222		9	-4.9		3.814		9	-5.1		2.993
					B9	YEGDGSPCK	1	-6.1	-5.83333	2.832	4.31022	1	-6.9	-6.48889	4.079	3.89789	1	-5.4	-5.17778	5.319	4.46944
							2	-6		4.905		2	-6.7		3.566		2	-5.3		4.436
							3	-5.9		4.142		3	-6.7		4.633		3	-5.3		4.942
							4	-5.9		3.935		4	-6.6		3.547		4	-5.2		4.537
							5	-5.8		4.264		5	-6.5		3.831		5	-5.2		4.065
							6	-5.8		5.001		6	-6.4		4.073		6	-5.2		4.173
							7	-5.7		3.78		7	-6.2		4.147		7	-5.1		4.032
							8	-5.7		5.47		8	-6.2		3.364		8	-5		3.763
							9	-5.6		4.463		9	-6.2		3.841		9	-4.9		4.958
					B10	VTEKDSPV	1	-5.9	-5.62222	4.321	4.42456	1	-5.2	-5.1	4.492	3.96678	1	-5.8	-5.54444	3.372	3.67489
							2	-5.9		3.796		2	-5.2		3.711		2	-5.7		2.112
							3	-5.8		3.312		3	-5.1		4.813		3	-5.7		2.787
							4	-5.7		4.753		4	-5.1		3.932		4	-5.6		4.417
							5	-5.5		5.533		5	-5.1		3.255		5	-5.5		5.105
							6	-5.5		4.092		6	-5.1		3.398		6	-5.5		3.099
							7	-5.5		4.848		7	-5.1		5.393		7	-5.4		5.495
							8	-5.4		4.652		8	-5.1		3.476		8	-5.4		4.374
							9	-5.4		4.514		9	-4.9		3.231		9	-5.3		2.313
					B11	IEAEPPFG	1	-7.1	-6.45556	5.075	4.39656	1	-6.8	-6.46667	4.696	4.05867	1	-6.3	-5.63333	2.851	3.42922
							2	-6.8		2.989		2	-6.7		4.138		2	-5.9		4.027
							3	-6.6		4.574		3	-6.5		3.81		3	-5.8		2.88
							4	-6.4		4.508		4	-6.5		3.689		4	-5.7		4.222
							5	-6.4		5.255		5	-6.5		4.12		5	-5.6		2.829
							6	-6.3		5.111		6	-6.4		3.801		6	-5.6		2.925
							7	-6.2		3.904		7	-6.4		2.422		7	-5.3		4.946
							8	-6.2		3.407		8	-6.2		4.308		8	-5.3		2.841
							9	-6.1		4.746		9	-6.2		5.544		9	-5.2		3.342
					B12	LIKTEAK	1	-5.7	-5.43333	3.773	4.229	1	-5.9	-5.62222	5.016	4.48684	1	-6.2	-5.91111	3.324	4.08244
							2	-5.5		4.27		2	-5.8		5.412		2	-6.1		4.504
							3	-5.5		5.158		3	-5.7		5.668		3	-6		3.848
							4	-5.4		4.166		4	-5.6		4.496		4	-5.9		5.51
							5	-5.4		4.232		5	-5.6		4.211		5	-5.8		3.784
							6	-5.4		5.309		6	-5.6		3.238		6	-5.8		3.918
							7	-5.4		4.382		7	-5.5		4.289		7	-5.8		4.206
							8	-5.3		3.418		8	-5.5		3.3736		8	-5.8		3.893
							9	-5.3		3.353		9	-5.4		4.678		9	-5.8		3.755
					B13	VTMECSPRTG	1	-6.5	-6.02222	3.465	4.53178	1	-6.1	-5.74444	4.699	5.31378	1	-4.9	-4.44444	5.389	4.57678
							2	-6.2		4.865		2	-5.8		4.995		2	-4.7		4.081
							3	-6.2		5.415		3	-5.8		3.719		3	-4.6		3.625
							4	-6		4.924		4	-5.8		6.01		4	-4.4		3.776
							5	-6		4.881		5	-5.7		5.304		5	-4.4		3.681
							6	-5.9		4.951		6	-5.7		6.215		6	-4.4		5.492
							7	-5.8		3.721		7	-5.6		6.083		7	-4.2		5.522
							8	-5.8		5.361		8	-5.6		5.794		8	-4.2		5.018
							9	-5.8		3.203		9	-5.6		5.005		9	-4.2		4.607
					B14	QMEDKAWLVH	1	-5.7	-5.08889	6.448	4.573	1	-6.4	-5.97778	4.915	4.83644	1	-5.7	-5.07778	1.512	1.29611
							2	-5.3		4.168		2	-6.1		4.687		2	-5.4		2.023
							3	-5.2		3.767		3	-6		4.792		3	-5.2		0.824
							4	-5		5.813		4	-6		4.142		4	-5.2		0.579
							5	-5		3.743		5	-5.9		5.521		5	-5		1.489
							6	-4.9		5.316		6	-5.9		5.115		6	-4.8		2.217
							7	-4.9		3.749		7	-5.9		5.289		7	-4.8		0.612
							8	-4.9		4.105		8	-5.8		4.711		8	-4.8		2.042
							9	-4.9		4.048		9	-5.8		4.356		9	-4.8		0.367
					B15	TQGSNWIKET	1	-6.7	-6.48889	7.719	6.13989	1	-7.1	-6.47778	4.675	5.33378	1	-5.4	-5.17778	5.767	5.243
							2	-6.6		2.882		2	-6.9		4.465		2	-5.3		4.045
							3	-6.6		8.108		3	-6.7		7.251		3	-5.3		3.177
							4	-6.5		7.839		4	-6.5		4.983		4	-5.2		6.105
							5	-6.4		7.553		5	-6.4		7.177		5	-5.2		7.632
							6	-6.4		7.146		6	-6.4		4.481		6	-5.1		5.604
							7	-6.4		3.662		7	-6.1		6.949		7	-5.1		2.731
							8	-6.4		5.055		8	-6.1		4.139		8	-5.1		4.536
							9	-6.4		5.295		9	-6.1		3.884		9	-4.9		7.59
					B16	MCTGKF	1	-6.3	-6.03333	2.996	3.59089	1	-6.6	-6.01111	4.489	3.62911	1	-4.8	-4.47778	3.229	3.49156
							2	-6.1		3.75		2	-6.3		4.866		2	-4.7		2.887
							3	-6.1		3.88		3	-6.2		3.353		3	-4.6		3.177
							4	-6		3.344		4	-6		4.169		4	-4.5		3.754
							5	-6		3.824		5	-5.9		3.355		5	-4.4		3.062
							6	-6		2.932		6	-5.8		2.667		6	-4.4		4.006
							7	-6		3.581		7	-5.8		3.84		7	-4.3		4.22
							8	-5.9		4.673		8	-5.8		2.376		8	-4.3		2.81
							9	-5.9		3.338		9	-5.7		3.547		9	-4.3		4.279
					T1	AITGEGDSAFYADSVKGRF	1	-6.4	-6.14444	2.403	2.67967	1	-6	-5.71111	5.976	5.80622	1	-6.2	-5.52222	3.88	3.37989
							2	-6.4		3.279		2	-5.9		5.303		2	-5.9		3.783
							3	-6.4		3.022		3	-5.7		6.657		3	-5.9		3.051
							4	-6.2		2.407		4	-5.7		5.084		4	-5.3		3.952
							5	-6.1		2.289		5	-5.7		5.024		5	-5.3		2.704
							6	-6		2.431		6	-5.7		6.296		6	-5.3		3.623
							7	-6		2.370		7	-5.6		6.705		7	-5.3		3.532
							8	-5.9		2.510		8	-5.6		5.086		8	-5.3		3.166
							9	-5.9		2.65		9	-5.5		6.125		9	-5.2		2.728
					T2	GYSNFYYYYTMDV	1	-6.8	-6.25556	5.738	5.77789	1	-7.3	-6.98889	8.335	7.86744	1	-6.7	-6.33333	6.249	5.96622
							2	-6.5		5.585		2	-7.2		7.718		2	-6.5		5.597
							3	-6.3		4.965		3	-7.1		8.024		3	-6.3		7.187
							4	-6.3		6.411		4	-7.1		7.73		4	-6.3		4.85
							5	-6.2		6.411		5	-7.1		7.344		5	-6.3		6.978
							6	-6.2		7.346		6	-6.8		7.782		6	-6.3		5.415
							7	-6		6.383		7	-6.8		8.053		7	-6.2		7.26
							8	-6		5.363		8	-6.8		8.471		8	-6.2		4.936
							9	-6		3.799		9	-6.7		7.35		9	-6.2		5.224
					T3	RSAQSISTFLA	1	-6.8	-6.44444	3.879	5.01011	1	-7.7	-7.28889	5.589	5.86811	1	-5.7	-5.5	4.382	4.618
							2	-6.7		6.811		2	-7.6		5.741		2	-5.6		5.677
							3	-6.5		3.979		3	-7.3		6.27		3	-5.6		4.773
							4	-6.5		4.864		4	-7.3		5.751		4	-5.6		3.43
							5	-6.5		3.036		5	-7.2		6.061		5	-5.4		5.024
							6	-6.4		6.504		6	-7.2		5.323		6	-5.4		4.386
							7	-6.3		4.933		7	-7.2		5.797		7	-5.4		4.5
							8	-6.2		5.211		8	-7.1		6.1		8	-5.4		4.349
							9	-6.1		5.874		9	-7		6.181		9	-5.4		5.041
					T4	DASTRAT	1	-6.3	-5.91111	3.505	3.54	1	-6.9	-6.52222	5.807	5.58222	1	-5.6	-5.34444	3.596	4.17489
							2	-6		3.701		2	-6.8		5.168		2	-5.6		4.074
							3	-6		3.59		3	-6.7		5.549		3	-5.5		5.123
							4	-5.9		2.506		4	-6.6		5.623		4	-5.4		5.03
							5	-5.9		4.552		5	-6.5		5.72		5	-5.3		3.61
							6	-5.8		2.744		6	-6.4		5.45		6	-5.3		4.838
							7	-5.8		3.496		7	-6.4		5.309		7	-5.2		3.698
							8	-5.8		3.49		8	-6.4		5.99		8	-5.2		4.494
							9	-5.7		4.276		9	-6		5.624		9	-5		3.111
					T5	QQRYNWPPYT	1	-6.7	-6.41111	2.324	4.574	1	-6.4	-6.03333	5.512	5.91811	1	-6.3	-5.84444	3.359	4.04444
							2	-6.5		4.47		2	-6.4		5.958		2	-6.1		3.645
							3	-6.5		5.487		3	-6.2		6.223		3	-6		3.141
							4	-6.4		4.052		4	-6		6.258		4	-5.9		3.316
							5	-6.4		4.645		5	-6		5.993		5	-5.8		4.874
							6	-6.3		4.354		6	-5.9		5.668		6	-5.7		4.211
							7	-6.3		5.922		7	-5.8		6.148		7	-5.7		3.807
							8	-6.3		4.48		8	-5.8		5.739		8	-5.6		5.346
							9	-6.3		5.432		9	-5.8		5.764		9	-5.5		4.701
